# Supplementary material for: Effects of Exercise on Post-Stroke Depression: A Systematic Review and Meta-Analysis of Randomized Controlled Trials
Source: Life (Basel). 2025 Feb 12;15(2):285. doi: 10.3390/life15020285 (PMC11857396; doi:10.3390/life15020285)
Supplement: Supplementary file 1 [file life-15-00285-s001.zip]

Archive with 1 entries (1 files):
- life-3424457-supplementary.pdf
